# Supplementary material for: Genomic Analysis of Avian Infectious Bronchitis Viruses Recently Isolated in South Korea Reveals Multiple Introductions of GI-19 Lineage (QX Genotype)
Source: Viruses. 2021 May 31;13(6):1045. doi: 10.3390/v13061045 (PMC8228071; doi:10.3390/v13061045)
Supplement: Supplementary file 1 [file viruses-13-01045-s001.zip]

Archive with 1 entries (1 files):
- viruses-1236685-supplementary.pdf
